# Supplementary material for: Reduction in Diarrhoea and Modulation of Intestinal Gene Expression in Pigs Allocated a Low Protein Diet without Medicinal Zinc Oxide Post-Weaning
Source: Animals (Basel). 2022 Apr 11;12(8):989. doi: 10.3390/ani12080989 (PMC9027983; doi:10.3390/ani12080989)
Supplement: Supplementary file 1 [file animals-12-00989-s001.zip]

Archive with 1 entries (1 files):
- animals-1643839-supplementary.pdf
